# Supplementary material for: Perfluoroalkyl Substances (PFASs) in Rivers and Drinking Waters from Qingdao, China
Source: Int J Environ Res Public Health. 2022 May 8;19(9):5722. doi: 10.3390/ijerph19095722 (PMC9104605; doi:10.3390/ijerph19095722)
Supplement: Supplementary file 1 [file ijerph-19-05722-s001.zip]

Archive with 1 entries (1 files):
- ijerph-1667801-supplementary.pdf
